# Supplementary material for: A review of Optical Point-of-Care devices to Estimate the Technology Transfer of These Cutting-Edge Technologies
Source: Biosensors (Basel). 2022 Nov 29;12(12):1091. doi: 10.3390/bios12121091 (PMC9776401; doi:10.3390/bios12121091)
Supplement: Supplementary file 1 [file biosensors-12-01091-s001.zip]

Archive with 4 entries (4 files):
- Table S1 Suppl_File.pdf
- Table S2 Suppl_File.pdf
- Table S3 Suppl_File.pdf
- Table S4 Suppl_File.pdf
